# Supplementary material for: Associations between Meal Patterns and Risk of Overweight/Obesity in Children and Adolescents in Western Countries: A Systematic Review of Longitudinal Studies and Randomised Controlled Trials
Source: Children (Basel). 2024 Sep 7;11(9):1100. doi: 10.3390/children11091100 (PMC11430606; doi:10.3390/children11091100)
Supplement: Supplementary file 1 [file children-11-01100-s001.zip]

Archive with 2 entries (2 files):
- Meal patterns_OV_MUO risk/Supplementary material 1 - PRISMA_2020_checklist.docx
- Meal patterns_OV_MUO risk/Supplementary material 2 - search strategy.docx
